# Supplementary material for: Consequences of Nephrotic Proteinuria and Nephrotic Syndrome after Kidney Transplant
Source: Biomedicines. 2024 Mar 30;12(4):767. doi: 10.3390/biomedicines12040767 (PMC11048274; doi:10.3390/biomedicines12040767)
Supplement: Supplementary file 1 [file biomedicines-12-00767-s001.zip]

Archive with 1 entries (1 files):
- biomedicines-2915710-supplementary.pdf
